# Supplementary material for: Enhancing the Capacity and Stability by CoFe2O4 Modified g-C3N4 Composite for Lithium-Oxygen Batteries
Source: Nanomaterials (Basel). 2021 Apr 22;11(5):1088. doi: 10.3390/nano11051088 (PMC8146125; doi:10.3390/nano11051088)
Supplement: Supplementary file 1 [file nanomaterials-11-01088-s001.zip]

Archive with 1 entries (1 files):
- nanomaterials-1168094-supplementary.pdf
